# Supplementary material for: How Power Influences Decision-Makers’ Investment Behavior in the Domains of Loss and Gain
Source: Int J Environ Res Public Health. 2021 Dec 6;18(23):12834. doi: 10.3390/ijerph182312834 (PMC8657608; doi:10.3390/ijerph182312834)
Supplement: Supplementary file 1 [file ijerph-18-12834-s001.zip]

Archive with 1 entries (1 files):
- ijerph-1454000-supplementary.pdf
